# Supplementary material for: High-Performance Detection of Exosomes Based on Synergistic Amplification of Amino-Functionalized Fe3O4 Nanoparticles and Two-Dimensional MXene Nanosheets
Source: Sensors (Basel). 2023 Mar 27;23(7):3508. doi: 10.3390/s23073508 (PMC10099274; doi:10.3390/s23073508)
Supplement: Supplementary file 1 [file sensors-23-03508-s001.zip]

Archive with 1 entries (1 files):
- sensors-2247816-supplementary.pdf
